# Supplementary material for: An Electrochemical System for Gaseous ClO2 Generation Using TiO2 Nanorod Array Cathodes Toward Fruit Preservation
Source: Materials (Basel). 2026 Apr 22;19(9):1674. doi: 10.3390/ma19091674 (PMC13165234; doi:10.3390/ma19091674)
Supplement: Supplementary file 1 [file materials-19-01674-s001.zip]

Archive with 1 entries (1 files):
- materials-4223678-supplementary.pdf
